# Supplementary material for: Synthesis and Evaluation of Isosteviol Derivatives: Promising Anticancer Therapies for Colon Cancer
Source: Biomedicines. 2025 Mar 25;13(4):793. doi: 10.3390/biomedicines13040793 (PMC12024579; doi:10.3390/biomedicines13040793)
Supplement: Supplementary file 1 [file biomedicines-13-00793-s001.zip]

Archive with 1 entries (1 files):
- biomedicines-3501675-supplementary.pdf
